# Supplementary material for: Computationally Assisted Lead Optimization of Novel Potent and Selective MAO-B Inhibitors
Source: Biomedicines. 2021 Sep 24;9(10):1304. doi: 10.3390/biomedicines9101304 (PMC8533211; doi:10.3390/biomedicines9101304)
Supplement: Supplementary file 1 [file biomedicines-09-01304-s001.zip]

Archive with 1 entries (1 files):
- biomedicines-1354093-supplementary.pdf
